# Supplementary material for: Corrigendum: Xu D, Li L, Zhang B, Song Z (2026) Morphological and molecular evidence support the inclusion of Mycetia hainanensis in Mouretia (Rubiaceae). PhytoKeys 270: 273–288. https://doi.org/10.3897/phytokeys.270.180324
Source: PhytoKeys. 2026 Apr 8;272:283–4. doi: 10.3897/phytokeys.272.191461 (PMC13084262; doi:10.3897/phytokeys.272.191461)
Supplement: XML Treatment for Mouretia hainanensis [file phytokeys.272.191461-treatment1.xml]

<!DOCTYPE tp:taxon-treatment
  PUBLIC "-//TaxonX//DTD Taxonomic Treatment Publishing DTD v0 20100105//EN" "tax-treatment-NSO.dtd">
<tp:taxon-treatment xmlns:tp="http://www.plazi.org/taxpub"><tp:treatment-meta><kwd-group><label>Taxon classification</label><kwd>
              <named-content content-type="kingdom">Plantae</named-content>
            </kwd><kwd>
              <named-content content-type="order">Gentianales</named-content>
            </kwd><kwd>
              <named-content content-type="family">Rubiaceae</named-content>
            </kwd></kwd-group><mixed-citation publication-type="journal"><person-group><name><surname>Xu</surname><given-names>Dongxian</given-names></name><name><surname>Li</surname><given-names>Li</given-names></name><name><surname>Zhang</surname><given-names>Buyun</given-names></name><name><surname>Song</surname><given-names>Zhuqiu</given-names></name></person-group><article-title>Corrigendum: Xu D, Li L, Zhang B, Song Z (2026) Morphological and molecular evidence support the inclusion of <italic><tp:taxon-name><tp:taxon-name-part taxon-name-part-type="genus" reg="Mycetia">Mycetia</tp:taxon-name-part> <tp:taxon-name-part taxon-name-part-type="species" reg="hainanensis">hainanensis</tp:taxon-name-part></tp:taxon-name></italic> in <italic><tp:taxon-name><tp:taxon-name-part taxon-name-part-type="genus" reg="Mouretia">Mouretia</tp:taxon-name-part></tp:taxon-name></italic> (<tp:taxon-name><tp:taxon-name-part taxon-name-part-type="family" reg="Rubiaceae">Rubiaceae</tp:taxon-name-part></tp:taxon-name>). PhytoKeys 270: 273–288.
                    <ext-link xmlns:xlink="http://www.w3.org/1999/xlink" xlink:href="10.3897/phytokeys.270.180324" ext-link-type="doi" xlink:type="simple">https://doi.org/10.3897/phytokeys.270.180324</ext-link></article-title><source>PhytoKeys</source><day>08</day><month>04</month><year>2026</year><volume>272</volume><fpage>283</fpage><lpage>284</lpage><pub-id pub-id-type="doi">10.3897/phytokeys.272.191461</pub-id></mixed-citation></tp:treatment-meta><tp:nomenclature><tp:taxon-name><object-id xmlns:xlink="http://www.w3.org/1999/xlink" content-type="arpha" xlink:type="simple">AB6B7167-28B9-50A9-931B-1F0C1A766169</object-id>
                		<tp:taxon-name-part taxon-name-part-type="genus" reg="Mouretia">Mouretia</tp:taxon-name-part> <tp:taxon-name-part taxon-name-part-type="species" reg="hainanensis">hainanensis</tp:taxon-name-part>
                	
                		<object-id xmlns:xlink="http://www.w3.org/1999/xlink" content-type="ipni" xlink:type="simple">urn:lsid:ipni.org:names:77378392-1</object-id>
                	</tp:taxon-name><tp:taxon-authority>(H.S.Lo) Z.Q.Song &amp; D.X.Xu</tp:taxon-authority><tp:taxon-status xmlns:xlink="http://www.w3.org/1999/xlink" xlink:type="simple">comb. nov.</tp:taxon-status></tp:nomenclature><tp:treatment-sec sec-type="Basionym"><title>Basionym.</title><p><italic><tp:taxon-name><tp:taxon-name-part taxon-name-part-type="genus" reg="Mycetia">Mycetia</tp:taxon-name-part> <tp:taxon-name-part taxon-name-part-type="species" reg="hainanensis">hainanensis</tp:taxon-name-part></tp:taxon-name></italic> H.S.Lo, Guihaia 11(2): 112. 1991.</p></tp:treatment-sec><tp:treatment-sec sec-type="Type"><title>Type.</title><p>China • Hainan Province: Ledong County, Jianfeng [Jianfengling], Tianchi, in valley, 25 Apr 1982, <italic>Q. Huang 820455</italic> (holotype: IBSC0590313!).</p></tp:treatment-sec></tp:taxon-treatment>
